# Supplementary material for: Preparation of oat galactolipid and anti-liver cancer effects of oat galactolipid–modified curcumin-loaded liver targeting vesicle
Source: Front Pharmacol. 2025 Jan 8;15:1511666. doi: 10.3389/fphar.2024.1511666 (PMC11751016; doi:10.3389/fphar.2024.1511666)
Supplement: Supplementary file 2 [file Table1.xlsx]

## Sheet: Sheet1
	Curcumin conten（ug/ml）	peak area
	10	1092.96
	20	2264.76
	40	4600.5
	60	6784.05
	80	9288.54
Curcumin content
dilution factor：10
samples No	Peak area	Average peak area	Curcumin content（μg/ml）	Mean	SD
1	2051.9	2044.35	182.289	180.443	2.81738
	2036.8
2	2069.3	2047.7	182.577
	2026.1
3	1983	1976.65	176.462
	1970.3
Encapsulation rate
dilution factor：10
samples No	Peak area	Average peak area	Curcumin content（μg/ml）	m1	m2	Encapsulation rate % （m1/m2）	Mean	SD
1	1886.9	1874.2	167.644	167.644	182.289	91.9658	92.0554	0.433075
	1861.5
2	1874.2	1869	167.196	167.196	182.577	91.5755
	1863.8
3	1813.9	1825.45	163.447	163.447	176.462	92.6249
	1837

## Sheet: Sheet2
1	2	3		SD
185.21	176.85	178.99		3.54585
1	2	3		SD
0.564	0.572	0.552		0.00821922
